# Supplementary material for: Implementing an online-delivered exercise program for childhood cancer survivors: A hybrid effectiveness-implementation protocol for the MERRIER study
Source: JSAMS Plus. 2025 Mar 12;5:100095. doi: 10.1016/j.jsampl.2025.100095 (PMC13008456; doi:10.1016/j.jsampl.2025.100095)
Supplement: Multimedia component 1 [file mmc1.xlsx]

## Sheet: 12 week summary
Ages	Exercise themes
5 to 9	Play/games/fun based
10 to 14	Blended games/structured
15 to 18	Structured
Video Consult #	Session 1	Session 2	Session 3	Session 4	Session 5
Week	1	2 to 3	4 to 6	7 to 9	10 to 12
Theme	Adaptation	Individualisation	Progressive overload		Transition
Contents	Warm up, teaching about movements and equipment	Tailoring exercises to needs of individual, motor skills, strength, fitness	Strength, fitness, motor skills		Strength, fitness, motor skills
Resistance exercises	Body weight only (E.g. bridges)	Body weight only (e.g. knee push ups)	Introduce light resistance bands, hand weights or jumping	Combination of resistance exercise types
Aerobic exercises	E.g. Dancing, bike riding, ball games	Introduction to Circuit training	Introduction of vigorous intensity bouts
Other exercises (e.g. introduce balance exercises as needed if balance/stability is an issue)	Static	Static	Dynamic	Eyes open/closed	Challenging
Sessions per week	2	2	3	3	3
Total number of exercises	3	3 to 4	4 to 5	5	5 to 6
Minutes per session	15	20	25 to 30	35	40
Rest time (sec)	90	90	75	60	60
Rating of Perceived Exertion (/10)	4	5	6	6 to 7	6 to 8

## Sheet: Session 1
Session 1
Introduction (3 mins)
Discuss assessment results (5 mins)
Physical activity interview (5 mins)	Any adverse effects
	PA preferences & barriers
	PA Levels (Godin)
SMART Goal setting (5 mins)	Short term (2 weeks):
indicate that the program is based around the goals	Medium term (12 weeks):
	Long term (6-12 months):
Deliver and go through an exercise session (20 mins)
Week	1,2
Theme	Adaptation
Contents	Warm up, teaching about movements, intensity and equipment
Age-approapriate Resistance exercises	Body weight only (E.g. bridges, wall push ups)
Age-approapriate Aerobic exercises	E.g. Dancing, bike riding, ball games, skipping, running
Balance (if required)	Static
Other adaptation considerations where individualisation is needed based on symptoms (e.g. for cardiotoxicity, neuropathy, amputation, pain)
Sessions per week	2
Total number of exercises	3
Minutes per session	15
Rest time (sec)	90
Rating of Perceived Exertion (/10)	4
Adjust exercise plan, show how to complete Physitrack, allow Questions and provide relevant education (Principles of Exercise and Cancer)/resources (Cancer Council, ESSA) (10 mins)

## Sheet: Session 2
Session 2
Introduction (3 mins)
Discuss progress, challenges (5 mins)
Physical activity interview (5 mins)	Any adverse effects
	PA preferences & barriers
	PA Levels (IPAQ)
SMART Goal setting (3 mins)	Check in on previous goal
	Short term (2 weeks):
Deliver and go through an exercise session (25 mins)
Week	3,4
Theme	Individualisation
Contents	Tailoring exercises to needs of individual, motor skills, strength, fitness
Age-approapriate Resistance exercises	Body weight only (e.g. knee push ups)
Age-approapriate Aerobic exercises	Introduction to Circuit training
Balance (if required)	Static
Other adaptation considerations where individualisation is needed based on symptoms (e.g. for cardiotoxicity, neuropathy, amputation, pain)
Sessions per week	2
Total number of exercises	3 to 4
Minutes per session	20
Rest time (sec)	90
Rating of Perceived Exertion (/10)	5
Adjust exercise plan, allow Questions and provide relevant education/resources (graded-exercise: progression and regression) (10 mins)

## Sheet: Session 3
Session 3
Introduction (3 mins)
Discuss progress, challenges (5 mins)
Physical activity interview (5 mins)	Any adverse effects
	PA preferences & barriers
	PA Levels (IPAQ)
SMART Goal setting (3 mins)	Check in on previous goal
	Short term (2 weeks):
Deliver and go through an exercise session (30 mins)
Week	5,6
Theme	Progressive overload
Contents	Strength, fitness, motor skills
Age-approapriate Resistance exercises	Introduce light resistance bands or jumping
Age-approapriate Aerobic exercises	Introduction of vigorous intensity bouts
Balance (if required)	Dynamic
Other adaptation considerations where individualisation is needed based on symptoms (e.g. for cardiotoxicity, neuropathy, amputation, pain)
Sessions per week	3
Total number of exercises	4
Minutes per session	25
Rest time (sec)	75
Rating of Perceived Exertion (/10)	6
Adjust exercise plan, allow Questions and provide relevant education/resources (activity-pacing for fatigue) (10 mins)

## Sheet: Session 4
Session 4
Introduction (3 mins)
Discuss progress, challenges (5 mins)
Physical activity interview (5 mins)	Any adverse effects
	PA preferences & barriers
	PA Levels (IPAQ)
SMART Goal setting (3 mins)	Check in on previous goal
	Short term (2 weeks):
Deliver and go through an exercise session (30 mins)
Week	8,9
Theme	Progressive overload
Contents	Strength, fitness, motor skills
Age-approapriate Resistance exercises	Combination of resistance exercise types
Age-approapriate Aerobic exercises	Continue vigorous intensity bouts
Balance (if required)	Eyes open/closed
Other adaptation considerations where individualisation is needed based on symptoms (e.g. for cardiotoxicity, neuropathy, amputation, pain)
Sessions per week	3
Total number of exercises	5
Minutes per session	35
Rest time (sec)	60
Rating of Perceived Exertion (/10)	7
Adjust exercise plan, allow Questions and provide relevant education/resources (symptom-specific: e.g. Peripheral Neuropathy) (10 mins)

## Sheet: Session 5
Session 5
Introduction (3 mins)
Discuss progress, challenges (5 mins)
Physical activity interview (5 mins)	Any adverse effects
	PA preferences & barriers
	PA Levels (IPAQ)
SMART Goal setting (3 mins)	Check in on previous goal
	Short term (2 weeks):
Deliver and go through an exercise session (30 mins)
Week	11,12
Theme	Transition
Contents	Strength, fitness, motor skills
Age-approapriate Resistance exercises	Combination of resistance exercise types
Age-approapriate Aerobic exercises	continue vigorous intensity bouts
Balance (if required)	Challenging
Other adaptation considerations where individualisation is needed based on symptoms (e.g. for cardiotoxicity, neuropathy, amputation, pain)
Sessions per week	3
Total number of exercises	5 to 6
Minutes per session	40
Rest time (sec)	60
Rating of Perceived Exertion (/10)	8
Adjust exercise plan, allow Questions and provide relevant education/resources (10 mins)
Discuss programs local to their area, e.g. local Exercise Physiologists, community programs, use of digital health programs, apps etc (3 mins)
